# Supplementary material for: An insight to HTLV-1-associated myelopathy/tropical spastic paraparesis (HAM/TSP) pathogenesis; evidence from high-throughput data integration and meta-analysis
Source: Retrovirology. 2019 Dec 30;16:46. doi: 10.1186/s12977-019-0508-8 (PMC6937958; doi:10.1186/s12977-019-0508-8)
Supplement: Supplementary file 1 — Additional file 1: Table S1. List of the identified DEGs in each group. [file 12977_2019_508_MOESM1_ESM.xlsx]

## Sheet: DEGs
Normal vs. HAM/TSP					ACs vs. HAM/TSP					Normal vs. ACs					Normal vs ACs (DEGs+targets of DEMs)
DEGs	pval	FDR			DEGs	pval	FDR			DEGs	pval	FDR			LRRFIP2
TAP1	1e-20	4.44333e-18			STAT1	7.36789e-05	0.04			LRRFIP2	1e-20	3.2755e-17			PPIE
UBE2L6	1e-20	4.44333e-18			AIM2	7.87602e-05	0.04			PPIE	1e-20	3.2755e-17			NUDT16L1
GBP2	1e-20	4.44333e-18			PSME1	9.14634e-05	0.04			NUDT16L1	4.07063e-06	0.00888889			RABGAP1L
PARP14	3.00075e-06	0.001			PTPN6	0.00019563	0.052			RABGAP1L	6.61477e-06	0.0108333			CALCOCO2
JAK2	1.65041e-05	0.0044			IL15	0.000198171	0.052			CALCOCO2	2.39149e-05	0.0313333			ABCC4
TSC22D1	3.90098e-05	0.00866667			PSME2	0.000398882	0.0766667			ABCC4	3.61268e-05	0.0394444			FAS
IFI35	5.70143e-05	0.0108571			FAM53B	0.000409045	0.0766667			FAS	4.57945e-05	0.0428571			ANKRD10
ISG20	6.90173e-05	0.0115			FCER1A	0.000871443	0.142917			ANKRD10	5.85152e-05	0.0477778			DAAM1
DUSP5	8.10203e-05	0.012			SEC24C	0.00194868	0.237778			DAAM1	6.56388e-05	0.0477778			DENND1A
GCH1	0.000112528	0.015			PHPT1	0.00198425	0.237778			DENND1A	0.000110416	0.0647222			LRRN3
ILK	0.000135034	0.0163636			SLPI	0.00207317	0.237778			LRRN3	0.000116013	0.0647222			CORO1C
LARP2	0.000210053	0.0214286			C1ORF41	0.0021748	0.237778			CORO1C	0.000118557	0.0647222			WIPI1
ACVR1	0.000220555	0.0214286			CD6	0.00267276	0.256833			WIPI1	0.000154175	0.0696078			RALGDS
PSMB9	0.000225056	0.0214286			MAPK13	0.00283791	0.256833			RALGDS	0.00016944	0.0696078			AGMAT
SOX4	0.000253563	0.0225333			ARHGAP30	0.00316565	0.256833			AGMAT	0.000171984	0.0696078			ZC3H14
IFNG	0.000292573	0.024375			PSMB8	0.00339685	0.256833			ZC3H14	0.000177072	0.0696078			VPS11
STK24	0.000435109	0.0315			BAK1	0.00351118	0.256833			VPS11	0.000180634	0.0696078			TRERF1
AIM2	0.000435109	0.0315			PKIA	0.00375	0.256833			TRERF1	0.000236096	0.0859259			CDCA7L
STAT1	0.000454614	0.0315			BATF	0.00380335	0.256833			CDCA7L	0.000264591	0.0888889			DPP4
CLEC1B	0.000472618	0.0315			ITGAL	0.00391514	0.256833			DPP4	0.000283417	0.0888889			ZC3H10
HLA-B	0.000603151	0.0382857			IFIT2	0.00436992	0.273016			ZC3H10	0.000284944	0.0888889			RBX1
IFITM1	0.000786197	0.0476364			CASP1	0.00481453	0.287121			RBX1	0.000302753	0.0901515			DEAF1
NAPB	0.000871718	0.0505217								DEAF1	0.000345494	0.090202			ETFA
YWHAQ	0.00114179	0.0634167								ETFA	0.000350074	0.090202			PARVB
IL2RA	0.00134884	0.07192								PARVB	0.000352618	0.090202			PDE6D
IL6R	0.00142386	0.073								PDE6D	0.00036483	0.090202			WDR41
KLRC1	0.00166542	0.0822222								WDR41	0.000394851	0.090202			CD7
HIPK2	0.00196999	0.0937857								CD7	0.000400448	0.090202			CDKN1A
IL11RA	0.00207952	0.0955862								CDKN1A	0.000408589	0.090202			GMIP
INDO	0.00245311	0.109								GMIP	0.000423854	0.090202			ABCF3
SOCS1	0.00270218	0.116194								ABCF3	0.000437592	0.090202			MAPKAP1
HSPD1	0.00285371	0.118875								MAPKAP1	0.000442681	0.090202			ABHD8
BST2	0.00323481	0.125556								ABHD8	0.000454384	0.090202			OPTN
ABCB1	0.00323931	0.125556								OPTN	0.000489493	0.0914394			HIST1H4A
PSMB8	0.00330083	0.125556								HIST1H4A	0.00049051	0.0914394			BAG4
C6ORF166	0.00339085	0.125556								BAG4	0.000503231	0.0914394			ACTA2
CITED2	0.00367742	0.130087								ACTA2	0.000517478	0.0914394			STX11
CASP3	0.00376144	0.130087								STX11	0.000558185	0.0914394			SLC9A9
PHPT1	0.0040105	0.130087								SLC9A9	0.000563273	0.0914394			RAP2A
MAN2A1	0.00413353	0.130087								RAP2A	0.000579555	0.0914394			HIST1H2BK
RFX1	0.00421155	0.130087								HIST1H2BK	0.000601435	0.0914394			MRPL48
TXK	0.00427607	0.130087								MRPL48	0.000602961	0.0914394			PUS1
GBP5	0.00431958	0.130087								PUS1	0.00060805	0.0914394			ITGB1
GADD45B	0.00437959	0.130087								ITGB1	0.000614156	0.0914394			SNX3
TRAF3IP2	0.00442911	0.130087								SNX3	0.000631965	0.092			ATP1B1
PSG9	0.00448912	0.130087								ATP1B1	0.000709306	0.0999291			BMP2K
THAP1	0.00461665	0.130936								BMP2K	0.000716939	0.0999291			EGLN2
MYL4	0.00493173	0.136958								EGLN2	0.000771892	0.100432			KIF1B
										KIF1B	0.000772401	0.100432			RBM8A
										RBM8A	0.000780542	0.100432			HLA-DRA
										HLA-DRA	0.000788175	0.100432			STAT1
										STAT1	0.000802422	0.100432			MFHAS1
										MFHAS1	0.000818196	0.100432			SPHK2
										SPHK2	0.000827863	0.100432			CHN2
										CHN2	0.000882308	0.103452			ENDOG
										ENDOG	0.000884343	0.103452			KLF11
										KLF11	0.000961685	0.107062			BTBD11
										BTBD11	0.000962703	0.107062			DBP
										DBP	0.000964229	0.107062			GPR137B
										GPR137B	0.00101511	0.110601			PAF1
										PAF1	0.00102987	0.110601			SLC16A1
										SLC16A1	0.00112247	0.116771			CCR4
										CCR4	0.00112298	0.116771			NDUFA3
										NDUFA3	0.00114079	0.116771			HMGA1
										HMGA1	0.00119473	0.12041			GANAB
										GANAB	0.00122729	0.121818			RPL36AL
										RPL36AL	0.00125375	0.122587			TMEM101
										TMEM101	0.0012853	0.122619			EFNA4
										EFNA4	0.00130667	0.122619			POLDIP3
										POLDIP3	0.00131023	0.122619			RPS14
										RPS14	0.00135552	0.123333			OGG1
										OGG1	0.00135552	0.123333			FBLN2
										FBLN2	0.00147509	0.13087			RAB40C
										RAB40C	0.00150562	0.13087			STX1A
										STX1A	0.00150918	0.13087			CALML4
										CALML4	0.00160688	0.13087			CTLA4
										CTLA4	0.00163537	0.13087			EHMT2
										EHMT2	0.00164555	0.13087			CORO1A
										CORO1A	0.00165776	0.13087			MFAP3
										MFAP3	0.00166234	0.13087			VAMP5
										VAMP5	0.00171628	0.13087			WARS
										WARS	0.00171882	0.13087			SOX8
										SOX8	0.00171882	0.13087			GOLPH3L
										GOLPH3L	0.00173765	0.13087			ATP6V1E1
										ATP6V1E1	0.00174732	0.13087			CACYBP
										CACYBP	0.00174935	0.13087			NUMA1
										NUMA1	0.00177327	0.13087			HSCB
										HSCB	0.00179413	0.13087			HIST1H4D
										HIST1H4D	0.00181906	0.13087			ANKRD28
										ANKRD28	0.00181957	0.13087			ATF3
										ATF3	0.0018216	0.13087			MAP1LC3B
										MAP1LC3B	0.00183789	0.13087			DTNBP1
										DTNBP1	0.00189131	0.132482			ALKBH7
										ALKBH7	0.00190098	0.132482			VIM
										VIM	0.00193049	0.133123			C4ORF32
										C4ORF32	0.00197018	0.134444			GTPBP8
										GTPBP8	0.00202717	0.136229			SYT11
										SYT11	0.0020516	0.136229			ARHGAP21
										ARHGAP21	0.00205872	0.136229			CCS
										CCS	0.00213504	0.139867			EPS15
										EPS15	0.00229176	0.144872			TSPAN5
										TSPAN5	0.00230652	0.144872			WDR53
										WDR53	0.00233145	0.144872			CEP55
										CEP55	0.00233298	0.144872			CITED4
										CITED4	0.00234977	0.144872			C8ORF33
										C8ORF33	0.00241693	0.144872			RNF11
										RNF11	0.00246425	0.144872			WBP2
										WBP2	0.0024841	0.144872			CRELD1
										CRELD1	0.0024958	0.144872			TMEM156
										TMEM156	0.00250242	0.144872			TRIM22
										TRIM22	0.00251972	0.144872			ING3
										ING3	0.00252481	0.144872			UGCG
										UGCG	0.00252938	0.144872			C6ORF47
										C6ORF47	0.00254872	0.144872			RDH10
										RDH10	0.00256297	0.144872			BCAT1
										BCAT1	0.00258637	0.144872			CSNK2A2
										CSNK2A2	0.00258739	0.144872			LAS1L
										LAS1L	0.00263369	0.146215			NINJ2
										NINJ2	0.00269984	0.148627			CPNE2
										CPNE2	0.00272834	0.148733			LST1
										LST1	0.00274716	0.148733			TAP1
										TAP1	0.00277159	0.148825			YWHAH
										YWHAH	0.00290744	0.153898			SPAG7
										SPAG7	0.00291304	0.153898			IL16
										IL16	0.00293848	0.154			TTYH2
										TTYH2	0.0029797	0.154921			GTF2F1
										GTF2F1	0.00303618	0.155659			MRPL55
										MRPL55	0.00305144	0.155659			ACADVL
										ACADVL	0.00306518	0.155659			HPGD
										HPGD	0.00311352	0.156897			TMEM110
										TMEM110	0.00317611	0.158813			DLGAP4
										DLGAP4	0.00320002	0.158813			EEF1D
										EEF1D	0.00329517	0.162306			EZH2
										EZH2	0.0033201	0.162313			INSIG1
										INSIG1	0.00338422	0.164222			SRC
										SRC	0.00348191	0.167721			STIP1
										STIP1	0.00357554	0.168453			EXOSC7
										EXOSC7	0.00364677	0.168453			RPL5
										RPL5	0.00365542	0.168453			CHMP7
										CHMP7	0.00372259	0.168453			NENF
										NENF	0.00373175	0.168453			MAGED2
										MAGED2	0.00375566	0.168453			PPAN
										PPAN	0.00377551	0.168453			SULT1A2
										SULT1A2	0.00378466	0.168453			GLTSCR2
										GLTSCR2	0.00381061	0.168453			SMARCD2
										SMARCD2	0.00382842	0.168453			DNAJA4
										DNAJA4	0.00384929	0.168453			GRASP
										GRASP	0.00387371	0.168453			LSS
										LSS	0.00388643	0.168453			P2RY11
										P2RY11	0.00389711	0.168453			PQBP1
										PQBP1	0.00391034	0.168453			MIB1
										MIB1	0.00391849	0.168453			GALC
										GALC	0.00393426	0.168453			TPSG1
										TPSG1	0.00399176	0.168782			PPM1F
										PPM1F	0.00400499	0.168782			APRT
										APRT	0.00401923	0.168782			GALM
										GALM	0.00404671	0.168854			HSP90AB1
										HSP90AB1	0.0040864	0.16943			LMAN2L
										LMAN2L	0.0041154	0.16956			FXN
										FXN	0.0041673	0.170488			TAP2
										TAP2	0.00420546	0.170488			RPS15
										RPS15	0.0042477	0.170488			TMBIM1
										TMBIM1	0.00426093	0.170488			FBXO42
										FBXO42	0.00426805	0.170488			TERF2
										TERF2	0.00431588	0.171004			C6ORF62
										C6ORF62	0.00433318	0.171004			AKR1C3
										AKR1C3	0.00437185	0.171131			PPM1A
										PPM1A	0.00438864	0.171131			CES2
										CES2	0.00453061	0.175621			BIRC6
										BIRC6	0.00458454	0.175838			KIF13B
										KIF13B	0.00459879	0.175838			MFSD5
										MFSD5	0.00462881	0.175838			RNF113A
										RNF113A	0.00464357	0.175838			IL27RA
										IL27RA	0.0046919	0.176533			GTF3C1
										GTF3C1	0.00471582	0.176533			HMOX2
										HMOX2	0.00478197	0.177992			SERF1B
										SERF1B	0.00481911	0.178052			FAM65A
										FAM65A	0.00483794	0.178052			CTSB
										CTSB	0.00487356	0.178361			RPS6
										RPS6	0.00492698	0.179315			SLCO3A1
															ACTN1
															AGPAT5
															AHI1
															AKAP8
															ARL6
															ARSG
															ATP6V0E1
															BLCAP
															BMI1
															BTBD7
															BTF3L4
															CAMTA1
															CDK6
															CDKN1B
															CENPO
															CNTNAP2
															COL4A1
															DKK2
															DST
															DUSP18
															EARS2
															EBP
															EFNA1
															EFNB2
															ETS2
															FAM13B
															FKBP1A
															FOXN2
															GLCE
															GPM6A
															HBS1L
															HECTD2
															IKBKB
															KATNAL1
															KIAA1462
															KLF9
															KLHL13
															KLHL31
															LAMB3
															LASP1
															MAFG
															MBNL2
															MLX
															MRPS27
															NACC1
															NFE2L1
															NUP93
															OLIG2
															PHC3
															POGK
															PPIA
															PRRC2C
															PTPN11
															PUM2
															RARA
															RHBDD1
															RICTOR
															RIT1
															RNF219
															RNF38
															RPL12
															RPS13
															RPS25
															SBNO1
															SERINC3
															SFRP2
															SLC11A2
															SLC38A1
															SOST
															SP1
															SREK1
															SSH1
															SSR1
															STAM2
															THOC2
															TNIP2
															TOB1
															TPD52
															TTC21B
															TTC33
															VOPP1
															ZC3H18
															ZNF407
															ZNF711
															CCND2
															ESR1
															FSTL1
															GJA1
															MET
															NOTCH3
															PAX3
															TAC1
															UTRN
															ARL6IP5
															C1ORF198
															CIPC
															DBR1
															INHBA
															MCM4
															NUS1
															PPP2R5C
															RAN
															RHOA
															SLC9A6
															TNKS2
															XK
															AGO1
															AKAP8L
															ARPC5
															ATP2A2
															C2CD5
															CASR
															CDK1
															CREG1
															CXCL12
															CYP27B1
															DACT3
															DDX19A
															DKK1
															DMD
															DNAAF5
															DNAJC5
															EDC3
															ETS1
															EXOC6
															EXOSC5
															FAM134C
															FLNA
															FOXP3
															FZD3
															GHITM
															GLI2
															GYG1
															HIF1AN
															HIST1H2BC
															HIST1H2BJ
															HOXA7
															HOXC13
															ICAM1
															ILF2
															ITGA5
															JAZF1
															KLF13
															LATS2
															LRRC59
															MCM2
															MED12
															MLH1
															MMP16
															MPRIP
															MYO1D
															NDFIP2
															NFAT5
															NFATC2IP
															NOL9
															NOP56
															NUMB
															NUP188
															PCSK1N
															PEX19
															PPIL2
															PPP2R2A
															PRKCE
															PTPRJ
															RANGAP1
															RASA1
															RDX
															RET
															RPA1
															RPL37A
															RPS4Y1
															RPS7
															SATB2
															SELE
															SFXN1
															SMEK2
															SRRM2
															STK40
															STOML2
															TIAM1
															TNRC6B
															TRIB3
															TRRAP
															TXNDC5
															UBA6
															YY1
															ZC3H12C
															ZNF275
															XIAP
															Symbol
															ACSL1
															ACSL4
															ACSL6
															ACSS1
															ACTG1
															ADARB1
															ADNP
															ADO
															AFAP1L2
															AHNAK
															AIMP2
															AKR1A1
															AKR1B1
															AKR7A2
															AKR7L
															ALDH9A1
															ALS2
															ANAPC5
															ANXA4
															AP2A1
															AP2A2
															AP2B1
															AP2M1
															APEH
															APOL2
															ARF6
															ARHGAP1
															ATXN2L
															AXIN2
															AXL
															B4GALT3
															BAG6
															BCL2
															BCL2L13
															BCLAF1
															BIRC3
															BMP7
															CAD
															CALD1
															CAPG
															CAPN1
															CAPRIN1
															CAPZB
															CARF
															CCL22
															CCND1
															CCND3
															CCNE2
															CCNL1
															CCT3
															CD44
															CDAN1
															CDC20
															CDC23
															CDC25A
															CDC25C
															CDC5L
															CDK4
															CDKN2A
															CDKN2AIP
															CDKN2C
															CDON
															CEBPB
															CEP170
															CFL1
															CHERP
															CKAP5
															CLTB
															CMAS
															CMPK1
															CORO1B
															CPT2
															CRYAA
															CSE1L
															CTNNB1
															CTTN
															CXCL9
															CYB5B
															CYP51A1
															CYTH1
															D2HGDH
															DCTPP1
															DDAH1
															DDAH2
															DDX10
															DDX21
															DDX24
															DDX56
															DEGS1
															DHCR7
															DHX38
															DIABLO
															DLL1
															DNAJB6
															DRG1
															DSP
															DTYMK
															DUT
															E2F1
															E2F3
															E2F5
															ECD
															EFHD2
															EFNB1
															EHD1
															EIF4G1
															EMP1
															EPB41L2
															EPHA2
															EPHA5
															EPS8L2
															ERCC6L
															ERLIN1
															ERLIN2
															ESYT2
															EXT2
															FAH
															FAM104A
															FAM208A
															FAM3C
															FAM46A
															FEN1
															FH
															FIGN
															FOSL1
															FOXP1
															FUT10
															FXR1
															G3BP2
															GAPVD1
															GAS1
															GATA4
															GDE1
															GDI1
															GEMIN5
															GFPT1
															GIGYF2
															GNPDA1
															GORASP2
															GPI
															GRB2
															GRINA
															GRM7
															GTF3C3
															H1FX
															H3F3A
															H3F3AP6
															H3F3B
															HDAC1
															HDLBP
															HIBADH
															HIST1H1A
															HIST1H1B
															HIST1H1C
															HIST1H1D
															HIST1H1E
															HIST1H2AA
															HIST1H2AB
															HIST1H2AC
															HIST1H2AD
															HIST1H2AE
															HIST1H2AG
															HIST1H2AH
															HIST1H2AI
															HIST1H2AJ
															HIST1H2AK
															HIST1H2AL
															HIST1H2AM
															HIST1H2BA
															HIST1H2BB
															HIST1H2BE
															HIST1H2BO
															HIST1H3A
															HIST1H3B
															HIST1H3C
															HIST1H3D
															HIST1H3E
															HIST1H3F
															HIST1H3G
															HIST1H3H
															HIST1H3I
															HIST1H3J
															HIST1H4B
															HIST1H4C
															HIST1H4E
															HIST1H4F
															HIST1H4H
															HIST1H4I
															HIST1H4J
															HIST1H4K
															HIST1H4L
															HIST2H2AA3
															HIST2H2AA4
															HIST2H2AB
															HIST2H2AC
															HIST2H2BE
															HIST2H3A
															HIST2H3C
															HIST2H3D
															HIST2H4A
															HIST2H4B
															HIST3H2A
															HIST3H2BB
															HIST3H3
															HIST4H4
															HMGA2
															HNF4A
															HNRNPUL1
															HOXB8
															HPRT1
															HSD17B10
															HSPA1A
															HSPA1B
															HUWE1
															IFNB1
															IGF1R
															IGF2BP3
															IK
															IMMT
															IMP3
															IMPA1
															IMPDH1
															IMPDH2
															INTS10
															IRGQ
															ITGA6
															JAG1
															KANSL2
															KBTBD6
															KHDRBS1
															KIAA0196
															KIF11
															KIF2A
															KIF2C
															KIF4A
															KIF5B
															KLB
															KLC1
															KMT2D
															KPNA1
															KTN1
															LARP1
															LDHA
															LEF1
															LLPH
															LRRC28
															LRRC40
															LRRFIP1
															MAGEA12
															MAGEA2
															MAGEA3
															MAGEA6
															MAGI1
															MAP1B
															MAP2K1
															MAP3K1
															MAP3K7
															MAP3K9
															MAP4
															MAPK3
															MCM10
															MCM3
															MCM5
															MCM6
															MCM7
															MCMBP
															MDM4
															ME1
															MED15
															METAP1
															MFN2
															MKI67
															MMS19
															MOV10
															MRE11A
															MRPS26
															MST1
															MTA2
															MTAP
															MTDH
															MTMR2
															MTMR9
															MYB
															MYC
															MYCN
															MYO1C
															MYOF
															NANOG
															NASP
															NCAPG
															NCBP2
															NDRG1
															NELFCD
															NNT
															NOTCH1
															NOTCH2
															NSUN5
															NT5C2
															NT5E
															NUCKS1
															NUDT5
															NUFIP2
															NUP62
															NUP98
															NUPL2
															OGFOD1
															OPA1
															PDGFRA
															PEA15
															PHF19
															PIGT
															PKP2
															PLCG1
															PLIN3
															PNPLA6
															POGZ
															POLD1
															POLR2A
															POLR3E
															POP1
															POU2F1
															PPP1R10
															PPP3R1
															PPP6R3
															PRIM1
															PRKRIR
															PROSC
															PROSER1
															PRPF40A
															PRR12
															PRR3
															PRRC2B
															PTCD3
															PTMS
															PUS7
															PWP2
															PYCR1
															PYGB
															QDPR
															RAB3GAP2
															RAE1
															RALB
															RBCK1
															RBM12
															RBM15B
															RBM26
															RBM33
															RCN1
															RDH11
															REEP3
															RNF167
															RNF40
															RPIA
															RPL37
															RPS2
															RRAGA
															RRAS
															RRBP1
															RRM2
															RRP1B
															RSU1
															RTN4
															S100A2
															SAA1
															SENP1
															2019-09-01
															2019-09-07
															SERPINB1
															SETD3
															SFN
															SGPP1
															SH3BGRL3
															SIRT1
															SLC1A5
															SLC2A14
															SLC2A3
															SLC4A7
															SLC6A16
															SMARCA4
															SMARCC1
															SMARCC2
															SNAP23
															SNRPA1
															SNTB2
															SNX12
															SOCS4
															SON
															SORT1
															SOX2
															SPI1
															SPTAN1
															SPTBN1
															STAG2
															STAG3L3
															STRAP
															SUGT1
															SUPT5H
															SURF4
															SYNE2
															SYT1
															TATDN2
															TBL3
															TCOF1
															TES
															TFAM
															TFRC
															TGM2
															TIGAR
															TJP2
															TLE3
															TMEM109
															TMOD2
															TMOD3
															TNFRSF6B
															TNPO1
															TNPO3
															TNRC18
															TOMM40
															TP53
															TPM1
															TPPP
															TRAIP
															TSN
															TSPAN14
															TTLL12
															TXNIP
															TXNRD1
															TYMS
															U2SURP
															UBA2
															UBAP2
															UBE2S
															UBE3C
															UBP1
															UBQLN2
															UBR4
															UCK2
															UHRF1
															UHRF1BP1
															ULBP2
															USP47
															UTP14A
															VAMP2
															VCL
															VEGFA
															VPS37B
															VPS45
															WASF2
															WBP11
															WDR77
															WNT1
															XRCC1
															XRN1
															YBX1
															YIPF2
															ZAP70
															ZC3H4
															ZFR
															ZNF598
															ZNF644
															ZSWIM7
